# Supplementary material for: Dynamic Mechanical Properties and Energy Absorption Capabilities of Polyureas Through Experiments and Molecular Dynamic Simulation
Source: Polymers (Basel). 2025 Jan 2;17(1):107. doi: 10.3390/polym17010107 (PMC11722925; doi:10.3390/polym17010107)
Supplement: Supplementary file 1 [file polymers-17-00107-s001.zip]

Archive with 1 entries (1 files):
- polymers-3376131-supplementary.pdf
